# Supplementary material for: Molecular Docking and Dynamics Simulation Studies Predict Potential Anti-ADAR2 Inhibitors: Implications for the Treatment of Cancer, Neurological, Immunological and Infectious Diseases
Source: Int J Mol Sci. 2023 Apr 5;24(7):6795. doi: 10.3390/ijms24076795 (PMC10095294; doi:10.3390/ijms24076795)
Supplement: Supplementary file 1 [file ijms-24-06795-s001.zip]

Archive with 1 entries (1 files):
- ijms-2252417-supplementary.pdf
